# Supplementary material for: Untangling Inositol (Pyro)Phosphate Biology Through Emerging Technologies
Source: Adv Sci (Weinh). 2026 Jul 20:e76711. Online ahead of print. doi: 10.1002/advs.76711 (PMC13384419; doi:10.1002/advs.76711)
Supplement: Supplementary file 1 — Supporting File 1: advs76711‐sup‐0001‐SupplementryTable.xlsx. [file ADVS-9999-e76711-s001.xlsx]

## Sheet: Sheet1
Inositol phosphate kinase Pfam entry		PF03770								PF17927		PF18086		PF06090
										PF05770		PF00328
Lineage	Species Name	IPMK		IP3-3K		IP6K		IPK		ITPK1		PPIP5K		IP5-2K
Human kinase activity	Main substrate	Ins(1,4,5)P3		Ins(1,4,5)P3		InsP6				Ins(1,3,4)P3		5-InsP7		2 OH-InsP5
	Phosphorylating position(s)	3 & 6		3		5				5 & 6		1		2
Metazoa	Homo sapiens (human)	IPMK	Q8NFU5	IP3KA	P23677	IP6K1	Q92551			ITPK1	Q13572	PPIP5K1	Q6PFW1	IPPK	Q9H8X2
				IP3KB	P27987	IP6K2	Q9UHH9					PPIP5K2	O43314
				IP3KC	Q96DU7	IP6K3	Q96PC2
	Drosophila melanogaster (fruit fly)	IPK2	Q9VPR6	IP3K1	Q9VL83	IP6K	Q9W2E9			-		PPIP5K	Q9VR59	IPPK	Q9W2Q7
				IP3K2	Q7KV26
Amoebozoa	Dictyostelium discoideum (social amoeba)	IPMK	Q54TI0	IP3-3K	Q55AP4	IP6K (I6KA)	Q54XR3	IPKA	Q55AP4	ITPK1	Q55D87	PPIP5K	Q54PE2	IPK1	Q54J22
								IPKB	Q54QM1
Fungi	Saccharomyces cerevisiae (baker's yeast)	ARG82 (IPK2)	P07250	-		KCS1	Q12494			-		VIP1	Q06685	IPK1	Q06667
Euglenozoa	Trypanosoma brucei (African trypanosomiasis parasite)	IPMK	Q38DG0	-		IP6K	Q57X56			ITPK1	A0A3L6L903	-		IPK1	C9ZLV8
Viridiplantae	Arabidopsis thaliana (thale cress)	IPK2A	Q9LY23	-		-				ITPK1	Q9SBA5	VIH1	F4J8C6	IP5-2K1*	Q1PFT7
		IPK2B	Q9FLT2							ITPK2	O81893	VIH2	Q84WW3	IP5-2K2*	Q93WB3
										ITPK3	Q9SUG3			IPK1	Q93YN9
										ITPK4	O80568
	Triticum aestivum (bread wheat)	IPMK1*	A0A3B6RL54	-		-				ITPK1*	A0A3B5XZF4	VIH1*	A0A3B6EKM7	IP5-2K1*	A0A3B6B6S8
		IPMK2*	A0A3B6SPU8							ITPK2*	A0A3B5Y4H9	VIH2*	A0A3B6FRL0	IP5-2K2*	A0A3B6CED3
		IPMK3*	A0A3B6TP90							ITPK3*	A0A3B5YY75	VIH3*	A0A3B6GX44
										ITPK4*	A0A3B5Z1W4	VIH4*	A0A3B6HWR0
										ITPK5*	A0A3B5ZTT5	VIH5*	A0A3B6IJM5
										ITPK6*	A0A3B6A086	VIH6*	A0A3B6JF73
										ITPK7*	A0A3B6HQM5
										ITPK8*	A0A3B6I0D0
										ITPK9*	A0A3B6IKC3
										ITPK10*	A0A3B6ITB5
										ITPK11*	A0A3B6JD82
										ITPK12*	A0A3B6JKR6
										ITPK13*	A0A3B6KJ68
										ITPK14*	A0A3B6LQC6
										ITPK15*	A0A3B6MVA5
										ITPK16*	A0A3B6REV3
										ITPK17*	A0A3B6SAC8
										ITPK18*	A0A3B6TB36
Supporting table 1. Inositol phosphate kinases were identified by conducting a search within the complete proteome of the chosen organism for the presence of the specified protein family (Pfam) entries. The sequence accession number is included to aid in the retrieval of the proteins from the UniProt database.
