# Supplementary material for: Untangling Inositol (Pyro)Phosphate Biology Through Emerging Technologies
Source: Adv Sci (Weinh). 2026 Jul 20:e76711. Online ahead of print. doi: 10.1002/advs.76711 (PMC13384419; doi:10.1002/advs.76711)
Supplement: Supplementary file 2 — Supporting File 2: advs76711‐sup‐0002‐SupplementryTable.xlsx. [file ADVS-9999-e76711-s002.xlsx]

## Sheet: Sheet1
Inositol phosphate phosphatase Pfam entry		PF00459		PF22669		PF10409		PF00328		PF00328		PF00293		PF03162
										PF18086
Lineage	Species Name	IMPA		INPP5		PTEN		MINPP		PPIP5K		DIPP		SIW14
		INPP1
Metazoa	Homo sapiens (human)	IMPA1	P29218	INPP5A	Q14642	PTEN	P60484	MINPP1	Q9UNW1	PPIP5K1	Q6PFW1	NUDT3	O95989	-
		IMPA2	O14732	+ 9 putative	P32019	+ 8 putative	O14976	+ 5 putative	P11117	PPIP5K2	O43314	NUDT4	Q9NZJ9
		INPP1	P49441		Q92835		O75061		P15309			NUDT4B	A0A024RBG1
		+ 2 putative	O95861		Q9NRR6		P56180		Q8TE99			NUDT10	Q8NFP7
			Q9NX62		Q15735		Q6XPS3		Q9BZG2			NUDT11	Q96G61
					Q9BT40		Q5T6R2		Q9NPH0			+ 15 putative	P36639
					O15357		Q9HBL0						Q9BQG2
					O43426		Q63HR2						Q86X67
					O15056		Q68CZ2						Q9NV35
					Q01968								P0C025
													Q6ZVK8
													P50583
													Q9UKK9
													P53370
													P0C024
													Q8WV74
													Q9BW91
													Q13907
													Q9BXS1
													Q8IU60
	Drosophila melanogaster (fruit fly)	IMPA1*	Q7KTW5	INPP5*	B7Z0Q1	PTEN	Q7KMQ6	MIPP1	Q9VV72	PPIP5K	Q9VR59	APS	Q7JVG2	-
		IMPA2*	Q9VFP6	+ 5 putative	M9PHS8	+ 1 putative	Q9VMY8	MIPP2	Q9W438			+ 9 putative	D2A6J2
		IMPA3*	Q9VP62		O46094			+ 6 putative	B7Z080				Q9VGM4
		IMPA4*	Q9VUW1		Q5U0V7				Q8I0P9				Q9VV83
		IMPA5*	Q9VUW2		Q7K161				Q9VD68				Q9VXR9
		IMPA6*	Q9VUW3		Q9VTW2				Q9VW01				Q9VY79
		IMPA7*	Q9VUW4						Q9VQ86				Q4V6M1
		IPP	Q9VYF2						Q9VW00				Q5U127
		+ 1 putative	Q9VAG9										Q9VDC2
													Q9W086
Amoebozoa	Dictyostelium discoideum (social amoeba)	IMPA1	Q54U72	INPP5*	Q54PV1	PTEN1*	Q54GT8	MIPP1	Q54ND5	PPIP5K	Q54PE2	15 putative	Q54BB8	DIPP*	Q54MJ2
		+ 2 putative	Q55F34	+ 3 putative	Q54D97	PTEN2*	Q54JL7	+ 4 putative	Q54L08				Q54FR0	+ 3 putative	Q1ZXG8
			Q869K3		Q54W40	PTEN3*	Q8T9S7		Q54P71				Q54JI0		Q54MS1
					Q8I7P3	+ 3 putative	Q54CH3		Q54P72				Q54L59		Q54VX9
							Q54MG8		Q54PR9				Q54R87
							Q553B4						Q54S89
													Q557E3
													Q55A74
													Q55BE3
													Q55D56
													Q55GI4
													Q7KWR0
													Q54N32
													Q54U83
													Q9NH02
Fungi	Saccharomyces cerevisiae (baker's yeast)	INM1*	P38710	4 putative		-		5 putative	P24031	VIP1	Q06685	DPP1	Q99321	SIW14	P53965
		INM2*	Q05533						P00635			+ 5 putative	P15496	+ 4 putative	P50946
		+ 1 putative	P32179						P35842				P53164		P53949
									P38693				P53550		P25366
									P52290				Q01976		Q12454
													Q12524
Euglenozoa	Trypanosoma brucei (African trypanosomiasis parasite)	IMPA1*	Q38EU6	INPP*	Q38B53	-		3 putative	Q382M3	-		4 putative	Q383U8	DIPP*
		IMPA2*	Q57ZU5	+ 2 putative	Q384T6				Q38AP9				Q38BD3	+ 3 putative
		+ 1 putative	Q57YS3		Q38EY7				Q38AR1				Q57Z14
													Q583R7
Viridiplantae	Arabidopsis thaliana (thale cress)	IMPL1	Q94F00	15 putative	Q84MA2	PTEN1	Q9FLZ5	MINPP*	Q941B2	VIH1	F4J8C6	29 putative	Q9CA40	DSP1	Q9ZVN4
		IMPL2	Q6NPM8		Q9FUR2	+ 5 putative	A0A1I9LNK8			VIH2	Q84WW3		Q94B74	DSP2	Q84MD6
		VTC4	Q9M8S8		Q8H0Z6		Q9LVN1						Q8L831	DSP3	Q681Z2
		+ 6 putative	O49623		Q8GTS0		Q9C6S1						Q9LE73	DSP4	Q940L5
			Q38945		Q66GQ6		Q9SK28						Q9SJC6	DSP5	Q9FFD7
			Q42546		Q9LR47		Q9FLQ7						Q9SJC4
			Q84VY5		Q0WQ41								Q9SU14
			Q8GY63		Q0WT19								Q8L7W2
			Q9M0Y6		Q9SIS4								Q6NPD7
					A8MR21								Q8LET2
					Q5EAF2								Q93ZY7
					O80560								Q52K88
					Q9SYK4								Q9SZ63
					Q9SKB7								Q8GYB1
					Q84W55								Q9LHK1
													Q9ZU95
													Q9LQU5
													Q94A82
													Q8VXZ0
													Q8VY81
													O22951
													P93740
													P0C026
													Q9C6Z2
													Q9CAF2
													Q9FNH4
													Q38929
													Q42553
													Q8GW31
	Triticum aestivum (bread wheat)	IMPA1*	A0A3B6HW24	54 putative	A0A077RWZ7	19 putative	A0A3B5XV51	MINPP1*	A0A3B6KPW6	VIH1*	A0A3B6EKM7	53 putative	A0A1D5UM80	DIPP1*	A0A1D6CEA5
		IMPA2*	A0A3B6JGG4		A0A3B5XV77		A0A3B5YSY3	MINPP2*	A0A3B6LWB4	VIH2*	A0A3B6FRL0		A0A1D5UQ21	DIPP2*	A0A3B6LIW8
		IMPA3*	A0A3B6NNK4		A0A3B5Y374		A0A3B5ZR72	MINPP3*	A0A3B6N0Q6	VIH3*	A0A3B6GX44		A0A1D6BM14	DIPP3*	A0A3B6MQA7
		IMPA4*	A0A3B6PJN6		A0A3B5Y5D6		A0A3B6CAC5			VIH4*	A0A3B6HWR0		A0A3B6AYB9	DIPP4*	A0A3B6NVK1
		IMPA5*	A0A3B6QCS8		A0A3B5YR86		A0A3B6PRK9			VIH5*	A0A3B6IJM5		A0A3B6B3U0	DIPP5*	A0A3B6QLU1
		IMPA6*	C4IXS2		A0A3B5Z0L2		A0A3B6QMY7			VIH6*	A0A3B6JCY0		A0A3B6C969	DIPP6*	A0A3B6RB56
		HisP1#*	A0A3B6EFA8		A0A3B5Z2I1		A0A2X0SLZ3						A0A3B6CDR9	+ 1 putative	A0A3B6KGV5
		HisP2#*	A0A3B6FNW9		A0A3B5ZZG4		A0A3B6AUY2						A0A3B6CGX2
		HisP3#*	A0A3B6GUH5		A0A3B6ED49		A0A3B6B1W3						A0A3B6DNB2
		+ 14 putative	A0A3B6AX05		A0A3B6EJ10		A0A3B6C316						A0A3B6EDX2
			A0A3B6C3V2		A0A3B6EK33		A0A3B6DHE3						A0A3B6FLU7
			A0A3B6I110		A0A3B6FRK7		A0A3B6DNU2						A0A3B6GMH9
			A0A3B6KF72		A0A3B6GS03		A0A3B6HNP3						A0A3B6I1E3
			A0A3B6LIU0		A0A3B6GXA2		A0A3B6IV39						A0A3B6KI79
			A0A3B6MM63		A0A3B6GXP3		A0A3B6JMP0						A0A3B6KKR5
			A0A3B6NR80		A0A3B6HMN9		A0A3B6NWL0						A0A3B6LJL4
			A0A3B6NW96		A0A3B6HR59		A0A3B6REM5						A0A3B6LS12
			A0A3B6PM94		A0A3B6HRG1		A0A3B6SCP9						A0A3B6LUH2
			A0A3B6PUD1		A0A3B6HVB7		A0A3B6TAT8						A0A3B6MPF6
			A0A3B6QIE7		A0A3B6HX81								A0A3B6MYY9
			A0A3B6QMM3		A0A3B6HY21								A0A3B6NTP5
			A0A3B6RD14		A0A3B6IKF9								A0A3B6NVL3
			W5C3J4		A0A3B6IKS6								A0A3B6NWA3
					A0A3B6IMT4								A0A3B6PRI2
					A0A3B6IR72								A0A3B6PRP7
					A0A3B6IT37								A0A3B6PS82
					A0A3B6IUV5								A0A3B6QJH3
					A0A3B6JBY8								A0A3B6QKD9
					A0A3B6JDI7								A0A3B6RBW9
					A0A3B6JIK3								A0A3B6RE68
					A0A3B6JK86								A0A3B6RGA7
					A0A3B6JKK8								A0A3B6RMH8
					A0A3B6JPD6								A0A3B6RN05
					A0A3B6KFQ0								A0A3B6SBS5
					A0A3B6KI94								A0A3B6SDE5
					A0A3B6KP56								A0A3B6SIP9
					A0A3B6LKC4								A0A3B6SJA9
					A0A3B6LPP2								A0A3B6SQH1
					A0A3B6LUP0								A0A3B6TCH4
					A0A3B6MRJ0								A0A3B6TCS0
					A0A3B6MSR1								A0A3B6TIB9
					A0A3B6MZP4								A0A3B6TMS1
					A0A3B6NQY6								A0A3B6TQ89
					A0A3B6NTV9								A0A3B6U9R7
					A0A3B6PRP9								A0A3B5Y233
					A0A3B6QK21								A0A3B5YZB8
					A0A3B6REQ4								A0A3B5ZVZ8
					A0A3B6RFR7								A0A3B6AW22
					A0A3B6SC50								A0A3B6C4A1
					A0A3B6SFI9								A0A3B6DBJ8
					A0A3B6TGE7								A0A3B6I0E2
					A0A3B6TIM7								A0A3B6R9A6
					A0A3B6U2X2								A0A3B6TKA0
					A0A9R1FG80
Supporting table 2. Inositol phosphate phosphatases were identified by conducting a search within the complete proteome of the chosen organism for the presence of the specified protein family (Pfam) entries. The sequence accession number is included to aid in the retrieval of the proteins from the UniProt database.
